# Supplementary material for: Biochemical, Enzymatic, and Computational Characterization of Recurrent Somatic Mutations of the Human Protein Tyrosine Phosphatase PTP1B in Primary Mediastinal B Cell Lymphoma
Source: Int J Mol Sci. 2022 Jun 24;23(13):7060. doi: 10.3390/ijms23137060 (PMC9266312; doi:10.3390/ijms23137060)
Supplement: Supplementary file 1 [file ijms-23-07060-s001.zip]

Archive with 1 entries (1 files):
- ijms-1772037-supplementary.pdf
